# Supplementary material for: Inequality in genetic cancer risk suggests bad genes rather than bad luck
Source: Nat Commun. 2017 Oct 27;8:1165. doi: 10.1038/s41467-017-01284-y (PMC5660094; doi:10.1038/s41467-017-01284-y)
Supplement: Supplementary file 3 — Supplementary Data 1 [file 41467_2017_1284_MOESM3_ESM.txt]

###
### R Functions needed for some calclations.
###
#medellElston simulates the genetic risk distribution
mendellElston <- function(h,prev,n=1e6){
  geneticLiabilities <- rnorm(n)
  nominator <- h*geneticLiabilities + rep(qnorm(prev),n)
  denominator <- sqrt(1-h^2)
  return(sort(pnorm(nominator/denominator)))
}

probProbRatio <- function(probabVector,frac=0.20){
  n <- length(probabVector)
  probabsSort <- sort(probabVector)
  return(sum(probabsSort[(n-frac*n+1):n])/sum(probabsSort[1:(frac*n)]))
}

getGini <- function(popMean, MRR,n=1e6){
  ab <- betaAandB(popmean=popMean,frr=MRR)
  randomDraw <- rbeta(n,ab[1],ab[2])
  return(Gini(randomDraw))
}

getPAFfromProbabs <- function(probabVector,frac=0.20){
  n <- length(probabVector)
  probabsSort <- sort(probabVector)
  nFrac <- n*frac
  lowerPercentile <- probabsSort[1:nFrac]
  upperPercentile <- probabsSort[(n-nFrac+1):n]
  probabsIntervened <- probabsSort
  probabsIntervened[(n-nFrac+1):n] <- lowerPercentile
  return(sum(probabsIntervened)/sum(probabsSort))
}

betaAandB <- function(popmean,frr){
  cv2 = frr-1
  alpha <- popmean^2*((1-popmean)/(cv2*popmean^2) - 1/popmean )
  beta <- (alpha-alpha*popmean)/popmean
  return(c(alpha,beta))
}

#Deriving absulte distribution, code below
theoreticDistribution <- function(Q,q,hsquare){
  lG <- qnorm(Q)*sqrt(1-hsquare) + qnorm(q)
  productTerm <- 1/sqrt(2*pi*(1-hsquare)) * exp( - qnorm(Q)^2/2 )
  totalExpression <- 1/sqrt(2*pi*hsquare) * exp(-lG^2 / (2*hsquare)) / productTerm
  return(totalExpression)
}

functionOfHandY <- function(y,hsquare, q){
  eq1 <- - (qnorm(y) * sqrt(1-hsquare) + qnorm(q))^2 / (2*hsquare) + qnorm(y)^2/2
  eq2 <- y^2/sqrt(hsquare) * exp(eq1)
  return(eq2)
}

totalToSolve <- function(hsquare, q, FRR){
  eq1 <- (FRR-1)*(1-q)^2 - integrate(functionOfHandY, hsquare=hsquare, q=q,lower = 0, upper = 1)$value + (1-q)^2
  return(eq1)
}

###
### Functions finished
###


### Packages needed. 
library(WDI)
library(meta)
library(reldist)
library(ineq)
library(forestplot)

#Plugging in the data from Mucci et al (ref 20), using Table 2 and Table 3.
jamaHer <- data.frame(name=NA,her=NA,herMin=NA, merMax=NA, env=NA,envMin=NA, envMax=NA,risk=NA,MRR=NA,DRR=NA,MRRmin=NA,MRRmax=NA)
jamaHer[1,] <- c("Overall cancer", 33,30,37,0,0,0,32.4,45.9,37.1, 44.1,47.7)
jamaHer[2,] <- c("Head and neck", 9,0,60,26,0,65,0.8,6.0,5.1,2.4, 14.4)
jamaHer[3,] <- c("Stomach", 22,0,55,6,0,31,1.1,6.8,4.4,3.90,11.4)
jamaHer[4,] <- c("Colon", 15,0,45,16,0,38,2.9,10.9,7.9, 7.4,15.8)
jamaHer[5,] <- c("Rectum and anus", 14,0,50,10,0,38,1.9,6.6,5.8,  3.7,11.4)
jamaHer[6,] <- c("Lung", 18,0,42,24,7,40,3.2,17.5,13.4,13.4,22.5)
jamaHer[7,] <- c("Melanoma", 58,43,73,0,0,0,1.2,19.6,6.1,11.5,31.3)
jamaHer[8,] <- c("Non-Melanoma", 43,26,59,0,0,0,1.9,14.5,4.6, 7.5, 26.2)
jamaHer[9,] <- c("Breast", 31,11,51,16,0,31,9.4,28.1,19.9, 23.9,32.8)
jamaHer[10,] <- c("Corpus uteri", 27,11,43,0,0,0,2.0,7.0,3.6, 3.4,14.0)
jamaHer[11,] <- c("Ovary", 39,23,55,0,0,0,1.6,8.7,2.9,4.0,17.9)
jamaHer[12,] <- c("Prostate", 57,51,63,0,0,0,10.5,38.0,22.0,33.9,42.2)
jamaHer[13,] <- c("Testis", 37,0,93,24,0,70,0.5,13.8,6.0,5.7, 29.6)
jamaHer[14,] <- c("Kidney", 38,21,55,0,0,0,0.8,6.7,1.8,2.8,15.1)
jamaHer[15,] <- c("Bladder, other urinary organs", 30,0,67,0,0,0,2.2,9.9,5.5,6.2,15.5)
jamaHer[16,] <- c("Leukemia, other", 57,0,100,0,0,0,0.6,15.2,4.1,6.1, 33.2)
cols<- 2:length(jamaHer[1,])
jamaHer[,cols] <- apply(jamaHer[,cols], 2, function(x) as.numeric(as.character(x)))

#Obtain gini indexes, using our formulae in the Methods section.
geneticRiskDist <- mapply(mendellElston,h=sqrt(jamaHer$her/100),prev=jamaHer$risk/100)
jamaHer$GiniN <- round(apply(geneticRiskDist,2,Gini),3)
jamaHer$Twenty <- round(apply(geneticRiskDist,2,probProbRatio),3)
jamaHer$jamaRatio <- jamaHer$MRR/ jamaHer$risk
jamaHer$jamaRatioMin <- jamaHer$MRRmin/ jamaHer$risk
jamaHer$jamaRatioMax <- jamaHer$MRRmax/ jamaHer$risk
jamaHer$GiniBeta <- mapply(getGini, popMean=jamaHer$risk/100,MRR=jamaHer$jamaRatio)
jamaHer$GiniBetaMin <- mapply(getGini, popMean=jamaHer$risk/100,MRR=jamaHer$jamaRatioMin)
jamaHer$GiniBetaMax <- mapply(getGini, popMean=jamaHer$risk/100,MRR=jamaHer$jamaRatioMax)
jamaHer$intervention20 <- round(apply(geneticRiskDist,2,getPAFfromProbabs),3)

#CI for Gini
geneticRiskDistLower <- mapply(mendellElston,h=sqrt(jamaHer$herMin/100),prev=jamaHer$risk/100)
jamaHer$GiniLower <- round(apply(geneticRiskDistLower,2,Gini),3)
geneticRiskDistUpper <- mapply(mendellElston,h=sqrt(jamaHer$merMax/100),prev=jamaHer$risk/100)
jamaHer$GiniUpper <- round(apply(geneticRiskDistUpper,2,Gini),3)

#Get array heritability estimates, from Lu et al (ref 21)
luHer <- data.frame(her1=NA,herMin1=NA, herMax1=NA, her2=NA,herMin2=NA, herMax2=NA,her3=NA,herMin3=NA, herMax3=NA,her4=NA,herMin4=NA, herMax4=NA,risk=NA)
namesOfrows <-c("Bladder","Breast","A. endometrial cancer","UK. endometrial cancer","ESAC","ESCC","GC","Kidney","Lung","Melanoma QLD","Melanoma USA","Ovary","Pancreas","Prostate")
luHer[1,] <- c( 31, 0, 45, rep(NA,3),1,0,11,0,0,10, 2.39)
luHer[2,] <- c( 27,4,41,28,12,52,13,0,56,5,0,46, 12.38)
luHer[3,] <- c( 0, 0, 42, 24,14,87,39,2,76,39,2,76,0.01)
luHer[4,] <- c( NA, NA,NA, NA, NA,NA, 23, 1,45,23, 1,45,0.01)
luHer[5,] <- c(NA, NA,NA, NA, NA,NA,24,14,34,24,14,34, 0.25)
luHer[6,] <- c( NA, NA,NA, NA, NA,NA,19,7,31,19,7,31, 0.51)
luHer[7,] <- c( NA, NA,NA, NA, NA,NA,11,0,27,8,0,22,0.86)
luHer[8,] <- c(NA, NA,NA, 23,11,42,18,4,32,15,1,31,1.60)
luHer[9,] <- c(26,0,49,25,12,44,10,0,24,8,0,22, 6.99)
luHer[10,] <- c(rep(NA,3),39,8,81,30,10,50,21,1,41 ,6.00 )
luHer[11,] <- c(rep(NA,6), 19 ,1,37, 8 ,0,28,1.99 )
luHer[12,] <- c(22 ,0,41,28 ,15,47,30 ,18,42,29 ,17,41, 1.38)
luHer[13,] <- c(36 ,0,53, rep(NA,3),18 ,6,30,16 ,4,28, 1.47)
luHer[14,] <- c(42 ,29,50,58 ,52,63,81 ,32,100,59 ,12,100, 16.15)
rownames(luHer) <- namesOfrows

GiniArray <- rep(NA, length(luHer[,1]))
for(i in (1+6):12){
  geneticRiskDist <- mapply(mendellElston,h=sqrt(luHer[,i]/100),prev=luHer[,13]/100)
  GiniArray <- cbind(GiniArray, round(apply(geneticRiskDist,2,Gini),3))
  # luHer$Twenty <- round(apply(geneticRiskDist,2,probProbRatio),3)
  # luHer$jamaRatio <- luHer$MRR/ luHer$risk
  # luHer$GiniBeta <- mapply(getGini, popMean=luHer$risk/100,MRR=luHer$jamaRatio)
  # luHer$intervention20 <- round(apply(geneticRiskDist,2,getPAFfromProbabs),3)
}
giniArrayOutput <- GiniArray[,-1]

#Getting gini indices done
giniUSA2013 <- 0.4106


###
### Figures 
###

# Figure 1
dev.new()
Qs <- seq(from=0.0000, to=0.3, length.out = 1e6+1)
ourQ <- 1-jamaHer$risk[4]/100  
OurHsquare <- jamaHer$her[4]/100
sapplyQs <- sapply(Qs, theoreticDistribution, q=ourQ, hsquare = OurHsquare)
plot(Qs,sapplyQs, col="4", type ="l", main="Theoretical distribution",ylab="Probability density of genetic risk",xlab="Probability of developing disease", lwd=2)
j = 1
for(i in c(6,9,12)){
  OurHsquare <- jamaHer$her[i]/100
  ourQ <- 1-jamaHer$risk[i]/100  
  sapplyQs <- sapply(Qs, theoreticDistribution, q=ourQ, hsquare = OurHsquare)
  lines(Qs,sapplyQs,col=j,lwd=3,lty=1)
  j = j + 1
}
legend("topright",legend = jamaHer$name[c(4,6,9,12)],col=c(4,1:3),lty=1,lwd=3)

#Figure 2
dev.new()
options(forestplot_new_page = T)
par(mfrow=c(1,1),cex.lab=1.5)
forestplot(labeltext=jamaHer$name, mean=jamaHer$GiniN, lower = jamaHer$GiniLower, 
           upper = jamaHer$GiniUpper,xticks=seq(0,1,length.out = 5),
           xlab="Gini index",lwd.ci=1,lwd.xaxis = 1,lwd=2, title = "Inequality in cancer risk",
           col=fpColors(box=c("darkblue","red"),line="royalblue"),
           boxsize=0.25, lineheight=unit(1,"cm"),graphwidth = unit(60,"mm"),
           grid = structure(giniUSA2013,
                            gp = gpar(lty = 2,lwd=1.2, col = c("red")
                            )),
)

#Figure 3
dev.new()
options(forestplot_new_page = T)
par(mfrow=c(1,1),cex.lab=1.5)
forestplot(labeltext=jamaHer$name, mean=cbind(jamaHer$GiniN,jamaHer$GiniBeta), lower = cbind(jamaHer$GiniLower,jamaHer$GiniBetaMin), 
           upper = cbind(jamaHer$GiniUpper,jamaHer$GiniBetaMax),xticks=seq(0,1,length.out = 5),
           xlab="Gini index",lwd.ci=0.75,lwd.xaxis = 1,lwd=2, 
           col=fpColors(box=c("darkblue","red"),line=c("royalblue","red")),
           boxsize=0.25,line.margin = .1,lineheight=unit(1.5,"cm"),graphwidth = unit(60,"mm"),
           legend=c("Gini from heritability", "Gini from Beta distribution"),
           grid = structure(giniUSA2013,
                            gp = gpar(lty = 2,lwd=1.2, col = c("red")
                            )),
)

#Figure 4, array heritability 
dev.new()
options(forestplot_new_page = T)
par(mfrow=c(1,1),cex.lab=1.5)
forestplot(labeltext=rownames(luHer), mean=giniArrayOutput[,c(1,4)], lower = giniArrayOutput[,c(1,4)+1], 
           upper = giniArrayOutput[,c(1,4)+2],xticks=seq(0,1,length.out = 5),
           xlab="Gini index",lwd.ci=0.75,lwd.xaxis = 1,lwd=2, 
           col=fpColors(box=c("black","grey"),line=c("black","grey")),
           boxsize=0.25,line.margin = .1,lineheight=unit(1,"cm"),graphwidth = unit(60,"mm"),
           legend=c("Gini from array heritability", "Gini from array heritability excluding known loci"),
           grid = structure(giniUSA2013,
                            gp = gpar(lty = 2,lwd=1.2, col = c("red")
                            )),
)


#Figure 5
dev.new()
namesOfrowsAdapted <- c("Bladder","Breast","A. endometrial cancer","UK. endometrial cancer","ESAC","ESCC","Stomach","Kidney","Lung","Melanoma QLD","Melanoma","Ovary","Pancreas","Prostate")
matchingCancers <- match(jamaHer$name,namesOfrowsAdapted)
options(forestplot_new_page = T)
par(mfrow=c(1,1),cex.lab=1.5)
forestplot(labeltext=jamaHer$name[!is.na(matchingCancers)], mean=cbind(jamaHer$GiniN[!is.na(matchingCancers)],jamaHer$GiniBeta[!is.na(matchingCancers)],giniArrayOutput[na.omit(matchingCancers),c(1,4)]), lower = cbind(jamaHer$GiniLower[!is.na(matchingCancers)],jamaHer$GiniBetaMin[!is.na(matchingCancers)],giniArrayOutput[na.omit(matchingCancers),c(1,4)+1]), 
           upper = cbind(jamaHer$GiniUpper[!is.na(matchingCancers)],jamaHer$GiniBetaMax[!is.na(matchingCancers)],giniArrayOutput[na.omit(matchingCancers),c(1,4)+2]),xticks=seq(0,1,length.out = 5),
           xlab="Gini index",lwd.ci=0.75,lwd.xaxis = 1,lwd=2, 
           col=fpColors(box=c("darkblue","red","black","grey"),line=c("royalblue","red","black","grey")),
           boxsize=0.125,line.margin = .1,lineheight=unit(3,"cm"),graphwidth = unit(60,"mm"),
           legend=c("Twin h", "Beta","Array h", "Array h excluding known loci"),
           grid = structure(giniUSA2013,
                            gp = gpar(lty = 2,lwd=1.2, col = c("red")
                            )),
)


#Figure 6, Plotting Gini index vs Heritability AND FRR and Gini
dev.new()
par(mfrow=c(2,1),cex.lab=1.5)
plot(jamaHer$her/100, jamaHer$GiniN, 
     main= "Gini index vs Heritability",
     xlab= "Heritability",
     ylab= "Gini index",
     col= "blue", pch = 19, cex = 4*sqrt(jamaHer$risk)/mean(sqrt(jamaHer$her)), lty = "solid", lwd = 4,ylim=c(0.3,1),xlim=c(0,1))

text(jamaHer$her/100+0.017, jamaHer$GiniN, labels=jamaHer$name, cex= 1,adj=0)

plot(jamaHer$jamaRatio, jamaHer$GiniN, 
     main= expression("Gini index vs " ~ lambda[M]^2),
     xlab= expression("Monozygotic twin recurrence risk " ~ lambda[M]^2),
     ylab= "Gini index",
     col= "blue", pch = 19, cex = 4*sqrt(jamaHer$risk)/mean(sqrt(jamaHer$her)), lty = "solid", lwd = 4,ylim=c(0.3,1),xlim=c(0,35))
text(jamaHer$jamaRatio+0.6, jamaHer$GiniN, labels=jamaHer$name, cex= 1,adj=0)


######Numerical integration uesd to calculate the Gini index.
######
#
#Distribution function of the genetic risk (Equation 4):
f = function(y,h,q){
	ret = (sqrt(1-h))*(1/sqrt(h))*exp(-((qnorm(y)*sqrt(1-h)+qnorm(q))^2)/(2*h)+((qnorm(y))^2)/2)
	return(ret)
}

#y times the distribution function above.
yf = function(y,h,q){
	ret = y*f(y,h,q)
	return(ret)
}

#Cumulative distribution function for the genetic risk:
cumF = function(x,h,q){
	resvec=c()
	for(el in x){
		resvec = c(resvec,integrate(f,lower=0,upper=el,h,q)$val)
	}
	return(resvec)
}

#The Lorenz curve:
L=function(x,h,q){
	mu = integrate(yf,lower=0,upper=1,h=h,q=q)
	resvec = c()
	for(el in x){
		resvec = c(resvec,(1/mu$val)*integrate(yf,lower=0,upper=el,h=h,q=q)$val)
	}
	return(resvec)
}

#The integrand of the expression for the Gini index:
GiniIntegrand = function(x,h,q){
	resvec = c()
	for(el in x){
		resvec = c(resvec,((cumF(el,h,q)-L(el,h,q))*f(el,h,q)))
	}
	return(resvec)
}

#The Gini index:
GiniNEW = function(h,q){
	ret = 2*integrate(GiniIntegrand,lower=0,upper=1,h=h,q=q)$val
	return(ret)
}


##Calculating Gini index for cancers listet in Table 1:
giniAll = c()
for(i in 1:dim(jamaHer)[1]){
		giniAll=c(giniAll,GiniNEW(jamaHer$her[i]/100,(1-jamaHer$risk[i]/100)))
}

jamaHer$GiniNumIntegration = round(giniAll,3)
#Unocomment to see Gini indices:
#print(jamaHer)
